# Supplementary material for: Presenting the Compendium Isotoporum Medii Aevi, a Multi-Isotope Database for Medieval Europe
Source: Sci Data. 2022 Jun 21;9:354. doi: 10.1038/s41597-022-01462-8 (PMC9213510; doi:10.1038/s41597-022-01462-8)
Supplement: Supplementary file 1 — Supplementary Information File 1 [file 41597_2022_1462_MOESM1_ESM.xlsx]

## Sheet: Human Metadata
Database section	ID Information					Biological Information				Sample Information			Site Information												Chronological Information							Individual Information					Bibliographic Information								Isotopic Information (Collagen)
Category Name	Entry ID	Submitter ID	Context ID	Individual ID	Sample ID	Sex	Age Category	Min. Age (yrs)	Max. Age (yrs)	Sampled Element	Analysed Component	Tooth Increment?	Modern Country	Site Name	Site Description	Within 15km from the Coast?	Central Power (Empire or Kingdom)	Local Power (e.g. Vassal, Petty Kingdom, Tribe, etc.)	Probable Cultural Context	Culture Mix (Substratus, Dependence, External Influence, etc.)	Latitude	Longitude	Exact Site location?	unc. Radius (km)	Min. Year (95%)	Max. Year (95%)	Dating method	14C	14C unc.	General Period(s)	Additional Chronological Tags	Social Status Rank	Elite?	Additional Social Information	Probable Religious Culture	Probable Religious Denomination	Reference	Link	DOI	Publication date	Compilation Reference	Compilation Link	Compilation DOI	Compilation Publication Year	IRMS Lab Institution Stable Carbon & Nitrogen Measurement	Nr. of Samples (Collagen δ13C & δ15N)	AMS δ13C Collagen	AMS δ13C Collagen unc.	IRMS δ13C Collagen
Category Name (CSV files)	Entry_ID	Submitter_ID	Context_ID	Individual_ID	Sample_ID	Sex	Age_Category	Min_Age_yrs	Max_Age_yrs	Sampled_Element	Analysed_Component	Tooth_Increment	Modern_Country	Site_Name	Site_Description	Within_15km_from_the_Coast	Central_Power_Empire_or_Kingdom	Local_Power_eg_Vassal_Petty_Kingdom_Tribe_etc	Probable_Cultural_Context	Culture_Mix_Substratus_Dependence_External_Influence_etc_	Latitude	Longitude	Exact_Site_location	unc_Radius_km	Min_Year_95perc	Max_Year_95perc	Dating_method	C14	C14_unc	General_Periods	Additional_Chronological_Tags	Social_Status_Rank	Elite	Additional_Social_Information	Probable_Religious_Culture	Probable_Religious_Denomination	Reference	Link	DOI	Publication_date	Compilation_Reference	Compilation_Link	Compilation_DOI	Compilation_Publication_Year	IRMS_Lab_Institution_Stable_Carbon_and_Nitrogen_Measurement	Nr_of_Samples_Collagen_d13C_and_d15N	AMS_d13C_Collagen	AMS_d13C_Collagen_unc	IRMS_d13C_Collagen
Category Description	A sequential integer that serves as database entry ID	Name of data submitter	The archaeological burial/layer/field ID as reported in the original data source	The ID of the individual as reported by the original data source	The ID of the sample for analysis as reported by the original data source	The determined biological sex as reported by the original publication	Age category according to Buikstra and Ubelaker 1994. This may differ from original publication. If original publication gives a date range, then the medium point is used as reference	Minimum age in years as reported in the original data source. If these are not reported as years, but only as age category, the largest range for that category is employed. If not reported, a "0" is entered	Maximum age in years as reported in the original data source. If these are not reported as years, but only as age category, the largest range for that category is employed. If not reported, a "100" is entered	The type of material that is sampled for isotopic analysis. If unclear or unreported, the values "bone" or "tooth" are given	The bone or tooth material subject to analysis	Whether the measured sample is a tooth dentine increment	Name of the modern country where the archaeological site was located	Name of the archaeological site where the sample is located	Brief description of the site from which the sample was obtained	Whether the site is within 15 km of the modern marine coast	Name of the main political entity (Empire or Kingdom) ruling the site at the time of burial. More than one central power may control the site during its chronology. In this case, more than one value can be entered and separated by a semi-colon. If no power was controlling the site during this chronology the value "independent" may also be entered. However, this is only done when during this chron…	Name of the local political entity (a stem duchy, a petty kingdom, a tribe etc.) ruling the site at time of burial. When unclear this is only described as an uknown local power relative to the "Central power (Empire or Kingdom)". The following expression is used: "[Central power] local power", where [Central Power] is the entry repeated from the field "Central Power (Empire or Kingdom)". There co…	Name of the most likely culture of the site at the time of burial. Usually this is reported within the original isotopic publication, otherwise the information is obtained from secondary sources. This field may contain multiple entries, in which case these are separated by a semi-colon.	The cultural mix influencing the site at the time of burial. Cultures are separated by a semi-colon.	Latitude in decimal degrees relative to the WGS84 system. When not reported in the original source, this was obtained using Google Earth. If exact location was not found, an estimate was made on the uncertainty radius, which is given in "unc. Radius (km)". If Latitude was reported using different formats (e.g. degrees-minutes-seconds) these were converted into decimal degrees	Longitude in decimal degrees relative to the WGS84 system. When not reported in the original source, this was obtained using Google Earth. If exact location was not found, an estimate was made on the uncertainty radius, which is given in "unc. Radius (km)". If Longitude was reported using different formats (e.g. degrees-minutes-seconds) these were converted into decimal degrees	Whether the site location is reported within the original isotopic source	A radius of uncertainty in kilometers was estimated if geographical coordinates are not reported within the original isotopic source. If exact location is known an entry value of 0 was used	Minimum year (CE) of the sample chronology. A hierarchical approach was used. If a direct date of the sample was available, this was employed. If not, and successively, the date of the burial context, site, and culture was used.	Maximum year (CE) of the sample chronology. A hierarchical approach was used. If a direct date of the sample was available, this was employed. If not, and successively, the date of the burial context, site, and culture was used.	Method used to date the sample	Uncalibrated 14C date (BP). The measurement was made on the individual, although not necessarily on the same sample subjected to stable isotope analysis	Uncalibrated 14C date 1-sigma uncertainty (BP). The measurement was made on the individual, although not necessarily on the same sample subjected to stable isotope analysis	Conventional pre-defined historical periodisation of the sample/individual/site, according to "Min. Year (95%)" and "Max. Year (95%)" interval. A semicolon was used to separate multiple periods.	Additional local based periodisations may be given here	Social status rank of the individual if reported in the original source	Whether the individual was likely part of the socio-economic upper class, as reported in the original source	Work occupation or title	The most likely religious cultural context in which the individual lived. Whenever available direct archaeological or historical information on the individual, as per original source, was used. However, in may cases individual information was not available. In these cases, the categories listed are not related to personal identity but to the religious culture predominant at the burial location an…	Connected to the previous category, the most likely religious denomination for a religious culture. If uncertain, more than one denomination can be listed and separated by a semi-colon	Full reference of the original source where the isotopic measurement was reported. Harvard citation style is employed	Web link to the original source	Digital Object Identification of the original source	Publication year of the original source	Full reference given to a compilation data source when the data was collected from this instead of the original source. The Harvard citation style is used	Link for compilation data source when the data was collected from this instead of the original source	Digital Object Identification for compilation data source when the data was collected from this instead of the original source	Publication year for compilation data source when the data was collected from this instead of the original source	Name of the institution where IRMS δ13C & δ15N measurements on a collagen sample were made	Some sources report only mean population values for IRMS δ13C & δ15N. In these cases, the number of samples employed to calculate the mean are reported	Collagen AMS δ13C values. These are typically generated during AMS radiocarbon dating	Collagen AMS δ13C values uncertainty. These are typically generated during AMS radiocarbon dating	Collagen IRMS δ13C value
Entry Example	1	Carlo Cocozza	T. 3	SK27	VHM 24	F	Infant	25	36	Cranium	Collagen	Yes	Portugal	London. Royal Mint	Urban Settlement	No	Kingdom of East Franks; Holy Roman Empire	Earldom of Orkney	Longobard	Anglo-Saxon; Anglo-Dane	49.0185	12.0945	No	10	568	625	Contextual	1024	25	Early Medieval	Carolingian	High	Yes	Bishop	Christian	Western Christian	Alexander, M.M., Gerrard, C.M., Gutiérrez, A., Millard, A.R. (2015). Diet, Society, and Economy in Late Medieval Spain: Stable Isotope Evidence from Muslims and Christians From Gandía, Valencia. American Journal of Physical Anthropology 156: 263-273.	https://onlinelibrary.wiley.com/doi/full/10.1002/ajpa.22647	10.1002/ajpa.22647	2015	Cocozza, C., Fernandes, R. (2021). Amalthea: A Database of Isotopic measurements on Archaeological and Forensic Tooth Dentine Increments. Journal of Open Archaeology Data 9: 1-7.	https://openarchaeologydata.metajnl.com/articles/10.5334/joad.75/	10.5334/joad.75	2021	University of York	1	-17.5	0.2	-20.4
Strictly Numeric Entry Yes/No?	Yes	No	No	No	No	No	No	Yes	Yes	No	No	No	No	No	No	No	No	No	No	No	Yes	Yes	No	Yes	Yes	Yes	No	Yes	Yes	No	No	No	No	No	No	No	No	No	No	No	No	No	No	No	No	Yes	Yes	Yes	Yes
Predefined Values						M= Male F= Female ?M= Probable Male ?F= Probable Female -Blank- if unknown/undetermined	Unborn= 0 yrs Infant= 0.1-2.9 yrs Young Juvenile= 3-6.9 yrs Old Juvenile= 7-12.9 yrs Adolescent= 13-17.9 yrs Young Adult= 18-25.9 yrs Young Middle Adult= 26-35.9 yrs Old Middle Adult= 36-45.9 yrs Mature Adult= 46-59.9 yrs Senile Adult= 60+ yrs (Generic) Adult= 12+ yrs (Generic) Mature Adult= 35+ yrs (Generic) Non-Adults= -18 yrs -Blank- if unknown			Bone Names Tooth Labels: I= Generic Incisor I1= Central Incisor I2= Lateral Incisor C= Canine PM= Generic Premolar PM1= First Premolar PM2= Second premolar M= Generic Molar M1= First Molar M2= Second Molar M3= Third Molar If the tooth is deciduous, labels are preceded by a "d" Bone Tooth	Collagen= if bone or tooth dentine was analysed Bioapatite= If bone bioapatite was analysed Collagen and Biopatite =if both bone collagen and bioapatite were analysed Enamel= if tooth enamel was analysed If both dentine collagen and enamel are analysed from the same tooth, these are reported in separate entries	Yes No				Yes No							Yes No				Contextual= Typological and/or historical dating of the context Radiocarbon= Direct radiocarbon dating of the individual from which the sample is obtained Context and Radiocarbon= Radiocarbon dating of the site (or other individuals in the cemetery) Biographical= Date assessment of historical characters' death (e.g. King Richard III)			Iron Age= Before 476 CE in territories outside the Roman Empire Roman Age= Before 476 CE in territories within the Roman Empire Early Medieval= 476-1000 CE High Medieval= 1001-1250 CE Late Medieval= 1251-1453 CE Post Medieval= After 1453 CE		High= Clergy, Military and Nobility ?High= Likely Clergy, Military and Nobility Middle-High= Uncertain but likely wealth Middle= Merchants and Craftsmen ?Middle= Likely Merchants and Craftsmen Middle-Low= Uncertain but likely poor Low= Peasants and Servitude ?Low= Likely Peasants and Servitude -blank- = Unknown	Yes No -Blank-		Christian Islamic Jewish Pagan	Anglican Arianic Eastern Christian Lutheran Western Christian Shia Sunni Ashkenazic Sefardic Avar Baltic Celtic Germanic Hunnic Norse Sami Slavic Tengri Zoroastrian
Mandatory/Optional	Mandatory	Mandatory	Optional	Optional (Highly recommended)	Mandatory (if available)	Mandatory	Mandatory	Mandatory	Mandatory	Mandatory	Mandatory	Mandatory	Mandatory	Mandatory	Optional (Highly Recommended)	Mandatory	Optional (Highly Recommended)	Optional (Highly Recommended)	Optional (Highly Recommended)	Optional (Highly Recommended)	Mandatory	Mandatory	Mandatory	Mandatory	Mandatory	Mandatory	Mandatory	Mandatory (if available)	Mandatory (if available)	Mandatory	Optional	Optional (Highly recommended)	Optional	Optional	Mandatory	Mandatory	Mandatory	Mandatory (if present)	Mandatory (if present)	Mandatory	Mandatory	Mandatory	Mandatory	Mandatory	Optional (Highly recommended)	Mandatory	Optional	Optional	Mandatory
[truncated: 32 more columns]

## Sheet: Animal Metadata
Database section	ID Information					Taxonomic Information							Biological Information				Sample Information		Site Information												Chronological Information							Bibliographic Information								Isotopic Information (Collagen)
Category Name	Entry ID	Submitter ID	Context ID	Individual ID	Sample ID	General Category/Family	Genus	Species	Common Name	Domesticated?	Environment	Trophic Category	Sex	Age Category	Min. Age (yrs)	Max. Age (yrs)	Sampled Element	Analysed Component	Modern Country	Site Name	Site Description	Within 15km from the Coast?	Central Power (Empire or Kingdom)	Local Power (e.g. Vassal, Petty Kingdom, Tribe, etc.)	Probable Cultural Context	Culture Mix (Substratus, Dependence, External Influence, etc.)	Latitude	Longitude	Exact Site location?	unc. Radius (km)	Min. Year (95%)	Max. Year (95%)	Dating method	14C	14C unc.	General Period(s)	Additional Chronological Tags	Reference	Link	DOI	Publication date	Compilation Reference	Compilation Link	Compilation DOI	Compilation Publication Year	IRMS Lab Institution Stable Carbon & Nitrogen Measurement	Nr. of Samples (Collagen δ13C & δ15N)	AMS δ13C Collagen	AMS δ13C Collagen unc.
Category Name (CSV files)	Entry_ID	Submitter_ID	Context_ID	Individual_ID	Sample_ID	General_Category_Family	Genus	Species	Common_Name	Domesticated	Environment	Trophic_Category	Sex	Age_Category	Min_Age_yrs	Max_Age_yrs	Sampled_Element	Analysed_Component	Modern_Country	Site_Name	Site_Description	Within_15km_from_the_Coast	Central_Power_Empire_or_Kingdom	Local_Power_eg_Vassal_Petty_Kingdom_Tribe_etc	Probable_Cultural_Context	Culture_Mix_Substratus_Dependence_External_Influence_etc_	Latitude	Longitude	Exact_Site_location	unc_Radius_km	Min_Year_95perc	Max_Year_95perc	Dating_method	C14	C14_unc	General_Periods	Additional_Chronological_Tags	Reference	Link	DOI	Publication_date	Compilation_Reference	Compilation_Link	Compilation_DOI	Compilation_Publication_Year	IRMS_Lab_Institution_Stable_Carbon_and_Nitrogen_Measurement	Nr_of_Samples_Collagen_d13C_and_d15N	AMS_d13C_Collagen	AMS_d13C_Collagen_unc
Category Description	A sequential integer that serves as database entry ID	Name of data submitter	The archaeological burial/layer/field ID as reported in the original data source	The ID of the individual as reported by the original data source	The ID of the sample for analysis as reported by the original data source	Taxonomic Family of faunal samples. If taxon is unknown it is possible to enter a more general category (e.g. mammal; animal). In the case of ovicaprids, although they belong to the Bovidae family, this should be entere as "Ovicaprid"	Taxonomic Genus for faunal samples	Taxonomic Species for faunal samples	Common English name for faunal samples	Whether the measured sample is from a domesticated animal species	The living environment of the animal species	The trophic category of the terrestrial animal species. If this is an aquatic species (e.g. shark) only reported if this is marine or freshwater	The determined biological sex as reported by the original publication	Age category according to Buikstra and Ubelaker 1994. This may differ from original publication. If original publication gives a date range, then the medium point is used as reference	Minimum age in years as reported in the original data source	Maximum age in years as reported in the original data source	The type of material that is sampled for isotopic analysis. If unclear or unreported, the values "bone" or "tooth" are given	The bone or tooth material subject to analysis	Name of the modern country where the archaeological site was located	Name of the archaeological site where the sample is located	Brief description of the site from which the sample was obtained	Whether the site is within 15 km of the modern marine coast	Name of the main political entity (Empire or Kingdom) ruling the site at the time of deposition. More than one central power may control the site during its chronology. In this case, more than one value can be entered and separated by a semi-colon. If no power was controlling the site during this chronology the value "independent" may also be entered. However, this is only done when during this c…	Name of the local political entity (a stem duchy, a petty kingdom, a tribe etc.) ruling the site at time of deposition. When unclear this is only described as an uknown local power relative to the "Central power (Empire or Kingdom)". The following expression is used: "[Central power] local power", where [Central Power] is the entry repeated from the field "Central Power (Empire or Kingdom)". Ther…	Name of the most likely culture of the site at the time of deposition. Usually this is reported within the original isotopic publication, otherwise the information is obtained from secondary sources. This field may contain multiple entries, in which case these are separated by a semi-colon.	The cultural mix influencing the site at the time of deposition. Cultures are separated by a semi-colon.	Latitude in decimal degrees relative to the WGS84 system. When not reported in the original source, this was obtained using Google Earth. If exact location was not found, an estimate was made on the uncertainty radius, which is given in "unc. Radius (km)". If Latitude was reported using different formats (e.g. degrees-minutes-seconds) these were converted into decimal degrees	Longitude in decimal degrees relative to the WGS84 system. When not reported in the original source, this was obtained using Google Earth. If exact location was not found, an estimate was made on the uncertainty radius, which is given in "unc. Radius (km)". If Longitude was reported using different formats (e.g. degrees-minutes-seconds) these were converted into decimal degrees	Whether the site location is reported within the original isotopic source	A radius of uncertainty in kilometers was estimated if geographical coordinates are not reported within the original isotopic source. If exact location is known an entry value of 0 was used	Minimum year (CE) of the sample chronology. A hierarchical approach was used. If a direct date of the sample was available, this was employed. If not, and successively, the date of the burial context, site, and culture was used.	Maximum year (CE) of the sample chronology. A hierarchical approach was used. If a direct date of the sample was available, this was employed. If not, and successively, the date of the burial context, site, and culture was used.	Method used to date the sample	Uncalibrated 14C date (BP). The measurement was made on the individual, although not necessarily on the same sample subjected to stable isotope analysis	Uncalibrated 14C date 1-sigma uncertainty (BP). The measurement was made on the individual, although not necessarily on the same sample subjected to stable isotope analysis	Conventional pre-defined historical periodisation of the sample/individual/site, according to "Min. Year (95%)" and "Max. Year (95%)" interval. A semicolon was used to separate multiple periods.	Additional local based periodisations may be given here	Full reference of the original source where the isotopic measurement was reported. Harvard citation style is employed	Web link to the original source	Digital Object Identification of the original source	Publication year of the original source	Full reference given to a compilation data source when the data was collected from this instead of the original source. The Harvard citation style is used	Link for compilation data source when the data was collected from this instead of the original source	Digital Object Identification for compilation data source when the data was collected from this instead of the original source	Publication year for compilation data source when the data was collected from this instead of the original source	Name of the institution where IRMS δ13C & δ15N measurements on a collagen sample were made	Some sources report only mean population values for IRMS δ13C & δ15N. In these cases, the number of samples employed to calculate the mean are reported	Collagen AMS δ13C values. These are typically generated during AMS radiocarbon dating	Collagen AMS δ13C values uncertainty. These are typically generated during AMS radiocarbon dating
Entry Example	1	Carlo Cocozza	US971	ABF6	KOSF05	Bovid	Bos	Tauros	Cattle	Yes	Terrestrial	Herbivorous	F	Juvenile	1.5	2	Astragalus	Collagen	Portugal	London. Royal Mint	Urban Settlement	No	Kingdom of East Franks; Holy Roman Empire	Earldom of Orkney	Longobard	Anglo-Saxon; Anglo-Dane	49.0185	12.0945	No	10	568	625	Contextual	1024	25	Early Medieval	Carolingian	Alexander, M.M., Gerrard, C.M., Gutiérrez, A., Millard, A.R. (2015). Diet, Society, and Economy in Late Medieval Spain: Stable Isotope Evidence from Muslims and Christians From Gandía, Valencia. American Journal of Physical Anthropology 156: 263-273.	https://onlinelibrary.wiley.com/doi/full/10.1002/ajpa.22647	10.1002/ajpa.22647	2015	Cocozza, C., Fernandes, R. (2021). Amalthea: A Database of Isotopic measurements on Archaeological and Forensic Tooth Dentine Increments. Journal of Open Archaeology Data 9: 1-7.	https://openarchaeologydata.metajnl.com/articles/10.5334/joad.75/	10.5334/joad.75	2021	University of York	1	-17.5	0.2
Strictly Numeric Entry Yes/No?	Yes	No	No	No	No	No	No	No	No	No	No	No	No	No	Yes	Yes	No	No	No	No	No	No	No	No	No	No	Yes	Yes	No	Yes	Yes	Yes	No	Yes	Yes	No	No	No	No	No	No	No	No	No	No	No	Yes	Yes	Yes
Predefined Values										Yes No -Blank-	Terrestrial Marine Freshwater	Herbivorous Omnivorous Carnivorous Marine Freshwater	M= Male F= Female ?M= Probable Male ?F= Probable Female -Blank- if unknown/undetermined				Bone Names Tooth Labels: I= Incisor C= Canine PM= Premolar M= Molar If the tooth is deciduous, labels are preceded by a "d" Bone Tooth	Collagen= if bone or tooth dentine was analysed Bioapatite= If bone bioapatite was analysed Collagen and Biopatite =if both bone collagen and bioapatite were analysed Enamel= if tooth enamel was analysed If both dentine collagen and enamel are analysed from the same tooth, these are reported in separate entries				Yes No							Yes No				Contextual= Typological and/or historical dating of the context Radiocarbon= Direct radiocarbon dating of the individual from which the sample is obtained Context and Radiocarbon= Radiocarbon dating of the site (or other individuals in the cemetery) Biographical= Date assessment of historical characters' death (e.g. King Richard III)			Iron Age= Before 476 CE in territories outside the Roman Empire Roman Age= Before 476 CE in territories within the Roman Empire Early Medieval= 476-1000 CE High Medieval= 1001-1250 CE Late Medieval= 1251-1453 CE Post Medieval= After 1453 CE
Mandatory/Optional	Mandatory	Mandatory	Optional	Optional (Highly recommended)	Mandatory (if available)	Mandatory	Optional (Highly recommended)	Optional	Mandatory	Mandatory	Mandatory	Mandatory	Mandatory	Optional (Highly Recommended)	Optional (Highly Recommended)	Optional (Highly Recommended)	Mandatory	Mandatory	Mandatory	Mandatory	Optional (Highly Recommended)	Mandatory	Optional (Highly Recommended)	Optional (Highly Recommended)	Optional (Highly Recommended)	Optional (Highly Recommended)	Mandatory	Mandatory	Mandatory	Mandatory	Mandatory	Mandatory	Mandatory	Mandatory (if available)	Mandatory (if available)	Mandatory	Optional	Mandatory	Mandatory (if present)	Mandatory (if present)	Mandatory	Mandatory	Mandatory	Mandatory	Mandatory	Optional (Highly recommended)	Mandatory	Optional	Optional
[truncated: 33 more columns]

## Sheet: Plant Metadata
Database section	ID Information				Taxonomic Information					Sample Information	Site Information												Chronological Information							Bibliographic Information								Isotopic Information (Organic Plant Remains)
Category Name	Entry ID	Submitter ID	Context ID	Sample ID	General Category/Family	Genus	Species	Common Name	C4 Plant?	Sampled Element	Modern Country	Site Name	Site Description	Within 15km from the Coast?	Central Power (Empire or Kingdom)	Local Power (e.g. Vassal, Petty Kingdom, Tribe, etc.)	Probable Cultural Context	Culture Mix (Substratus, Dependence, External Influence, etc.)	Latitude	Longitude	Exact Site location?	unc. Radius (km)	Min. Year (95%)	Max. Year (95%)	Dating method	14C	14C unc.	General Period(s)	Additional Chronological Tags	Reference	Link	DOI	Publication date	Compilation Reference	Compilation Link	Compilation DOI	Compilation Publication Year	IRMS Lab Institution Stable Carbon & Nitrogen Measurement	Nr. of Samples (δ13C & δ15N)	AMS δ13C	AMS δ13C unc.	IRMS δ13C	IRMS δ13C unc	δ15N	δ15N unc.	Yield	%C	%N	Atomic C:N Ratio
Category Name (CSV files)	Entry_ID	Submitter_ID	Context_ID	Sample_ID	General_Category_Family	Genus	Species	Common_Name	C4_Plant	Sampled_Element	Modern_Country	Site_Name	Site_Description	Within_15km_from_the_Coast	Central_Power_Empire_or_Kingdom	Local_Power_eg_Vassal_Petty_Kingdom_Tribe_etc	Probable_Cultural_Context	Culture_Mix_Substratus_Dependence_External_Influence_etc_	Latitude	Longitude	Exact_Site_location	unc_Radius_km	Min_Year_95perc	Max_Year_95perc	Dating_method	C14	C14_unc	General_Periods	Additional_Chronological_Tags	Reference	Link	DOI	Publication_date	Compilation_Reference	Compilation_Link	Compilation_DOI	Compilation_Publication_Year	IRMS_Lab_Institution_Stable_Carbon_and_Nitrogen_Measurement	Nr_of_Samples_d13C_and_d15N	AMS_d13C_	AMS_d13C__unc	IRMS_d13C_	IRMS_d13C__unc	d15N_	d15N__unc	Yield	percC	percN	Atomic_C_N_Ratio
Category Description	A sequential integer that serves as database entry ID	Name of data submitter	The archaeological burial/layer/field ID as reported in the original data source	The ID of the sample for analysis as reported by the original data source	Taxonomic Family of plant samples. If taxon is unknown it is possible to enter a more general category (e.g. cereal)	Taxonomic Genus for plant samples	Taxonomic Species for plant samples	Common English name for plant samples	Whether the plant follows a C4 pathway	The type of material that is sampled for isotopic analysis	Name of the modern country where the archaeological site was located	Name of the archaeological site where the sample is located	Brief description of the site from which the sample was obtained	Whether the site is within 15 km of the modern marine coast	Name of the main political entity (Empire or Kingdom) ruling the site at the time of deposition. More than one central power may control the site during its chronology. In this case, more than one value can be entered and separated by a semi-colon. If no power was controlling the site during this chronology the value "independent" may also be entered. However, this is only done when during this c…	Name of the local political entity (a stem duchy, a petty kingdom, a tribe etc.) ruling the site at time of deposition. When unclear this is only described as an uknown local power relative to the "Central power (Empire or Kingdom)". The following expression is used: "[Central power] local power", where [Central Power] is the entry repeated from the field "Central Power (Empire or Kingdom)". Ther…	Name of the most likely culture of the site at the time of deposition. Usually this is reported within the original isotopic publication, otherwise the information is obtained from secondary sources. This field may contain multiple entries, in which case these are separated by a semi-colon.	The cultural mix influencing the site at the time of deposition. Cultures are separated by a semi-colon.	Latitude in decimal degrees relative to the WGS84 system. When not reported in the original source, this was obtained using Google Earth. If exact location was not found, an estimate was made on the uncertainty radius, which is given in "unc. Radius (km)". If Latitude was reported using different formats (e.g. degrees-minutes-seconds) these were converted into decimal degrees	Longitude in decimal degrees relative to the WGS84 system. When not reported in the original source, this was obtained using Google Earth. If exact location was not found, an estimate was made on the uncertainty radius, which is given in "unc. Radius (km)". If Longitude was reported using different formats (e.g. degrees-minutes-seconds) these were converted into decimal degrees	Whether the site location is reported within the original isotopic source	A radius of uncertainty in kilometers was estimated if geographical coordinates are not reported within the original isotopic source. If exact location is known an entry value of 0 was used	Minimum year (CE) of the sample chronology. A hierarchical approach was used. If a direct date of the sample was available, this was employed. If not, and successively, the date of the burial context, site, and culture was used.	Maximum year (CE) of the sample chronology. A hierarchical approach was used. If a direct date of the sample was available, this was employed. If not, and successively, the date of the burial context, site, and culture was used.	Method used to date the sample	Uncalibrated 14C date (BP)	Uncalibrated 14C date 1-sigma uncertainty (BP)	Conventional pre-defined historical periodisation of the sample/individual/site, according to "Min. Year (95%)" and "Max. Year (95%)" interval. A semicolon was used to separate multiple periods.	Additional local based periodisations may be given here	Full reference of the original source where the isotopic measurement was reported. Harvard citation style is employed	Web link to the original source	Digital Object Identification of the original source	Publication year of the original source	Full reference given to a compilation data source when the data was collected from this instead of the original source. The Harvard citation style is used	Link for compilation data source when the data was collected from this instead of the original source	Digital Object Identification for compilation data source when the data was collected from this instead of the original source	Publication year for compilation data source when the data was collected from this instead of the original source	Name of the institution where IRMS δ13C & δ15N measurements on a plant organic sample were made	Some sources report only mean population values for IRMS δ13C & δ15N. In these cases, the number of samples employed to calculate the mean are reported	AMS δ13C values measured on plant remains. These are typically generated during AMS radiocarbon dating	AMS δ13C values uncertainty measured on plant remains. These are typically generated during AMS radiocarbon dating	Organic plant sample IRMS δ13C value	Organic plant sample IRMS δ13C uncertainty value. If the isotopic value represents a population mean, here the corresponding standard deviation is reported	Organic plant sample IRMS δ15N value	Organic plant sample IRMS δ15N uncertainty value. If the isotopic value represents a population mean, here the corresponding standard deviation is reported	Organic plant sample Yield if reported	Organic plant sample %C if reported	Organic plant sample %N if reported	Organic plant sample atomic C:N ratio if reported
Entry Example	1	Carlo Cocozza	House 11	797	Poacea	Hordeum	Vulgare	Hulled Barley	Yes	Charred Grain	Portugal	London. Royal Mint	Urban Settlement	No	Kingdom of East Franks; Holy Roman Empire	Earldom of Orkney	Longobard	Anglo-Saxon; Anglo-Dane	49.0185	12.0945	No	10	568	625	Contextual	1024	25	Early Medieval	Carolingian	Alexander, M.M., Gerrard, C.M., Gutiérrez, A., Millard, A.R. (2015). Diet, Society, and Economy in Late Medieval Spain: Stable Isotope Evidence from Muslims and Christians From Gandía, Valencia. American Journal of Physical Anthropology 156: 263-273.	https://onlinelibrary.wiley.com/doi/full/10.1002/ajpa.22647	10.1002/ajpa.22647	2015	Cocozza, C., Fernandes, R. (2021). Amalthea: A Database of Isotopic measurements on Archaeological and Forensic Tooth Dentine Increments. Journal of Open Archaeology Data 9: 1-7.	https://openarchaeologydata.metajnl.com/articles/10.5334/joad.75/	10.5334/joad.75	2021	Durham University	10	-28.3	0.2	-10.1	0.2	2.4	0.26	49.9	44.5122	5.05065	4.9
Strictly Numeric Entry Yes/No?	Yes	No	No	No	No	No	No	No	No	No	No	No	No	No	No	No	No	No	Yes	Yes	No	Yes	Yes	Yes	No	Yes	Yes	No	No	No	No	No	No	No	No	No	No	No	Yes	Yes	Yes	Yes	Yes	Yes	Yes	Yes	Yes	Yes	Yes
Predefined Values									Yes No -Blank-	Charred Grain Seed				Yes No							Yes No				Contextual= Typological and/or historical dating of the context Radiocarbon= Direct radiocarbon dating of the individual from which the sample is obtained Context and Radiocarbon= Radiocarbon dating of the site (or other individuals in the cemetery) Biographical= Date assessment of historical characters' death (e.g. King Richard III)			Iron Age= Before 476 CE in territories outside the Roman Empire Roman Age= Before 476 CE in territories within the Roman Empire Early Medieval= 476-1000 CE High Medieval= 1001-1250 CE Late Medieval= 1251-1453 CE Post Medieval= After 1453 CE
Mandatory/Optional	Mandatory	Mandatory	Optional	Mandatory (if available)	Mandatory	Optional (Highly recommended)	Optional	Mandatory	Mandatory	Mandatory	Mandatory	Mandatory	Optional (Highly Recommended)	Mandatory	Optional (Highly Recommended)	Optional (Highly Recommended)	Optional (Highly Recommended)	Optional (Highly Recommended)	Mandatory	Mandatory	Mandatory	Mandatory	Mandatory	Mandatory	Mandatory	Mandatory (if available)	Mandatory (if available)	Mandatory	Optional	Mandatory	Mandatory (if present)	Mandatory (if present)	Mandatory	Mandatory	Mandatory	Mandatory	Mandatory	Optional (Highly recommended)	Mandatory	Optional	Optional	Mandatory	Mandatory	Mandatory	Mandatory	Mandatory	Mandatory	Mandatory	Mandatory
[truncated: 17 more columns]
