# Supplementary material for: Presenting the Compendium Isotoporum Medii Aevi, a Multi-Isotope Database for Medieval Europe
Source: Sci Data. 2022 Jun 21;9:354. doi: 10.1038/s41597-022-01462-8 (PMC9213510; doi:10.1038/s41597-022-01462-8)
Supplement: Supplementary file 5 — Supplementary Information File 5 [file 41597_2022_1462_MOESM5_ESM.xlsx]

## Sheet: Fig. 3 Herbivores vs Omnivores
Employed Software	App/Model
IsoMemo (beta version 1.9.5)	AverageR
Uploaded File(s)	Details
Data employed for modelling	Animal data selections from CIMA
Data Selection	File 1: IRMS δ13C and δ15N values for bone collagen from domesticated Herbivores (Cattle and Ovicaprids) with atomic C:N ratio within the 2.9-3.6 range (if reported)
	File 2: IRMS δ13C and δ15N values for bone collagen from domesticated omnivores (pigs and chickens) with atomic C:N ratio within the 2.9-3.6 range (if reported)
App/Model options	Selected options
Data Source	Upload File
File Type	xlxs
Coordinate format	Decimal Degrees (e.g. "40.466" or "79.982")
Dependent Variable	IRMS δ13C Collagen; δ15N Collagen
Uncertainty (optional) of Dependent Variable	IRMS δ13C Collagen unc.; δ15N Collagen unc.
Longitude Variable	Longitude
Latitude Variable	Latitude
Site/ID (optional)	Site Name
Smooth Type	Planar
Border Correction for Pacific	No
Number of Basis Function	250
Extrapolation Behaviour	Linear
Remove Model Outliers	No
Remove Data Outliers	No
Restrict Model Area	No
Bayesian Model	Yes
Varying Standard Error	No
Number of MCMC Iterations	5000
Number of Burnin Iterations	500
Number of MCMC chains	1
MCMC Thinning (Keep Every x-th Sample)	10
Amount of Smoothing	1
Options for results visualization	Selected options
Set Latitude of Upper Left Corner	65
Set Longitude of Upper Left Corner	-25
Zoom/x-Range in Degrees Longitude	65
Map Centering	0th Meridian
Estimation Type	Mean; 2 Total_error
Show Model Estimates	Yes
Min. Value of Range Dependent Variable	Please check the scales in Figure 3
Max. Value of Range Dependent Variable	Please check the scales in Figure 3
Restrict Range Dependent Variable	No restriction
Terrestrial	Yes
Show Locations on Maps	Yes
Set Colour and Shape of Location Marks	Yes
Fixed or Variable Location Mark Colour?	Fixed
Colour of Location Marks	Black (#000000)
Shape of Location Marks	3
Show Map Grid	No
Show Map Scale	Yes
Show North Arrow	Yes
Show Plot Title	No
Show Colour Scale Title	No
Show Colour Scale	Yes
Location Mark Size	0.8
Apply Convex Hull	No
Mask / Show Output within Range of Points	Yes
Mask Radius in km	400
Display up to Max Standard Error	Max
Colour Palette	Red-Yellow-Green
Reverse Colours	No
Approximate Number of Colour Levels	20
Smooth Colour Transition	No
Plot Resolution	300
Scale Point Size by Variable	No
Add Location Mark Text Labels	No
Center Point Latitude	Blank
Center Point Longitude	Blank
Radius (km)	100
Axis Title Font Size	1
Axis Title Label Size	1

## Sheet: Fig. 4 Human Temporal Diets
Step 1: Average Temporal Maps			Step 2: Maps for Average Differences
Employed Software	App/Model		Employed Software	App/Model
IsoMemo (beta version 1.9.5)	TimeR		IsoMemo (beta version 1.9.5)	OperatoR
Uploaded File(s)	Details		Saved Maps	Details
Data employed for modelling	CIMA and IsoArcH human dataset		Average maps used to calculate differences	Six maps from Step 1 (200; 500; 800 CE Time-Slices for both δ13C and δ15N)
Data Selection	IRMS δ13C and δ15N values for bone collagen from adult and adolescent individuals that are not recognised as belonging to the upper socio-economic class and with atomic C:N ratio within 2.9-3.6 range (if reported)
			App/Model options	Selected options
			Data Source	Saved Map
			Map 1	The map with the youngest time-slice
			Map 2	The map with the oldest time-slice
			Operation	Difference
App/Model options	Selected options
Data Source	Upload File		Options for results visualization	Selected options
File Type	xlxs		Set Latitude of Upper Left Corner	65
Coordinate format	Decimal Degrees (e.g. "40.466" or "79.982")		Set Longitude of Upper Left Corner	-25
Dependent Variable	IRMS δ13C Collagen; δ15N Collagen		Zoom/x-Range in Degrees Longitude	65
Uncertainty (optional) of Dependent Variable	IRMS δ13C Collagen unc.; δ15N Collagen unc.		Map Centering	0th Meridian
Date Type	Interval		Estimation Type	Mean
Mean or Lower Time Point	Min. Year (95%)		Show Model Estimates	Yes
Standard Deviation or Upper Time Point	Max. Year (95%)		Min. Value of Range Dependent Variable	Please check the scales in Figure 4
Longitude Variable	Longitude		Max. Value of Range Dependent Variable	Please check the scales in Figure 4
Latitude Variable	Latitude		Terrestrial	Yes
Site/ID (optional)	Site Name		Show Map Grid	No
Smooth Type	Planar		Show Map Scale	Yes
Border Correction for Pacific	No		Show North Arrow	Yes
Number of Basis Function	250		Show Plot Title	No
Extrapolation Behaviour	Linear		Show Colour Scale Title	No
Remove Model Outliers	No		Show Colour Scale	Yes
Remove Data Outliers	No		Colour Palette	Red-Yellow-Green
Restrict Model Area	No		Reverse Colours	No
Bayesian Model	Yes		Smooth Colour Transition	No
Varying Standard Error	No		Approximate Number of Colour Levels	20
Distribution of Date Uncertainty	Normal (sd = 1/4 Width)		Center Point Latitude	Blank
Number of MCMC Iterations	5000		Center Point Longitude	Blank
Number of Burnin Iterations	500		Radius (km)	100
Number of MCMC chains	1		Axis Title Font Size	1
MCMC Thinning (Keep Every x-th Sample)	10		Axis Title Label Size	1
Amount of Smoothing	1
Options for results visualization	Selected options
Time Selection	200; 500; 800
Set Latitude of Upper Left Corner	65
Set Longitude of Upper Left Corner	-25
Zoom/x-Range in Degrees Longitude	65
Map Centering	0th Meridian
Estimation Type	Mean
Show Model Estimates	Yes
Min. Value of Range Dependent Variable	Please check the scales in Figure 4
Max. Value of Range Dependent Variable	Please check the scales in Figure 4
Restrict Range Dependent Variable	No restriction
Plot Type	Map
Terrestrial	Yes
Show Locations on Maps	Yes
Set Colour and Shape of Location Marks	Yes
Fixed or Variable Location Mark Colour?	Fixed
Colour of Location Marks	Black (#000000)
Shape of Location Marks	3
Show Map Grid	No
Show Map Scale	Yes
Show North Arrow	Yes
Show Plot Title	No
Show Colour Scale Title	No
Show Colour Scale	Yes
Location Mark Size	0.8
Apply Convex Hull	Time-sliced Spatial
Mask / Show Output within Range of Points	Yes
Mask Radius in km	400
Location Marks and Convex Hull: Add Time Uncertainty in Years	0
Display up to Max Standard Error	Max
Colour Palette	Red-Yellow-Green
Reverse Colours	No
Approximate Number of Colour Levels	20
Smooth Colour Transition	No
Plot Resolution	300
Scale Point Size by Variable	No
Add Location Mark Text Labels	No
Center Point Latitude	Blank
Center Point Longitude	Blank
Radius (km)	100
Axis Title Font Size	1
Axis Title Label Size	1

## Sheet: Fig. 5 Rome Time Plots
Employed Software	App/Model
IsoMemo (beta version 1.9.5)	TimeR
Uploaded File(s)	Details
Data employed for modelling	CIMA and IsoArcH human dataset
Data Selection	File 1: IRMS δ13C and δ15N values for bone collagen from adult and adolescent individuals that are not recognised as belonging to the upper socio-economic class and with atomic C:N ratio within 2.9-3.6 range (if reported)
	File 2: IRMS δ13C and δ15N values for bone collagen from biological male adult and adolescent individuals that are not recognised as belonging to the upper socio-economic class and with atomic C:N ratio within 2.9-3.6 range (if reported)
	File 3: IRMS δ13C and δ15N values for bone collagen from biological female adult and adolescent individuals that are not recognised as belonging to the upper socio-economic class and with atomic C:N ratio within 2.9-3.6 range (if reported)
App/Model options	Selected options
Data Source	Upload File
File Type	xlxs
Coordinate format	Decimal Degrees (e.g. "40.466" or "79.982")
Dependent Variable	IRMS δ13C Collagen; δ15N Collagen
Uncertainty (optional) of Dependent Variable	IRMS δ13C Collagen unc.; δ15N Collagen unc.
Date Type	Interval
Mean or Lower Time Point	Min. Year (95%)
Standard Deviation or Upper Time Point	Max. Year (95%)
Longitude Variable	Longitude
Latitude Variable	Latitude
Site/ID (optional)	Site Name
Smooth Type	Planar
Border Correction for Pacific	No
Number of Basis Function	250
Extrapolation Behaviour	Linear
Remove Model Outliers	No
Remove Data Outliers	No
Restrict Model Area	No
Bayesian Model	Yes
Varying Standard Error	No
Distribution of Date Uncertainty	Normal (sd = 1/4 Width)
Number of MCMC Iterations	5000
Number of Burnin Iterations	500
Number of MCMC chains	1
MCMC Thinning (Keep Every x-th Sample)	10
Amount of Smoothing	1
Options for results visualization	Selected options
Estimation Type	Mean
Show Model Estimates	Yes
Min. Value of Range Dependent Variable	Please check the scales in Figure 5
Max. Value of Range Dependent Variable	Please check the scales in Figure 5
Restrict Range Dependent Variable	No restriction
Plot Type	Time Course
Time Range	1-1000 CE
Uncertainty Interval Type	1 SEM
Show Nearby Points	No
Show Nearby Points unc. Intervals	No
Show Nearby Points/Intervals Range in km	0
Plot Resolution	300
Center Point Latitude	41.9
Center Point Longitude	12.5
Radius (km)	100

## Sheet: Fig. 6 Rome SIMM
Step 1: Human and Baseline Modeled Data				Step 3: ReSources
Employed Software	App/Model			Employed Software
IsoMemo (beta version 1.9.5)	TimeR			ReSources (beta version 1.1.0)
Uploaded File(s)	Details
Data employed for modelling	CIMA and IsoArcH human and animal datasets			Model Options
				Model Type	Baseline Model (no shared info)
Data Selection	File 1: IRMS δ13C and δ15N values for bone collagen from adult and adolescent individuals that are not recognised as belonging to the upper socio-economic class and with atomic C:N ratio within 2.9-3.6 range (if reported)			Minimum Uncertainty	0.005
	File 2: IRMS δ13C and δ15N values for bone collagen from Cattle with atomic C:N ratio within the 2.9-3.6 range (if reported)			Include Components	Yes
	File 2: IRMS δ13C and δ15N values for bone collagen from Sheep/Goat with atomic C:N ratio within the 2.9-3.6 range (if reported)			Include Concentrations	Yes
	File 2: IRMS δ13C and δ15N values for bone collagen from Pig with atomic C:N ratio within the 2.9-3.6 range (if reported)			Constrain Concentration between 0 and 100	Yes
				Source Contribution Distribution	Dirichlet
				Hyperparameters for Alpha/Sources	1
				Show Interface for Radiocarbon Corrections	No
App/Model options	Selected options			Covariates Model	random intercept (cat. vars), random slope (num. vars)
Data Source	Upload File			Select Categorical Variables	Time
File Type	xlxs			MCMC Options (Burn-In)	10000
Coordinate format	Decimal Degrees (e.g. "40.466" or "79.982")			MCMC Options (Iterations)	10000
Dependent Variable	IRMS δ13C Collagen; δ15N Collagen			MCMC Options (Thinning)	10
Uncertainty (optional) of Dependent Variable	IRMS δ13C Collagen unc.; δ15N Collagen unc.			MCMC Options (Number of Chains)	1
Date Type	Interval
Mean or Lower Time Point	Min. Year (95%)			Data
Standard Deviation or Upper Time Point	Max. Year (95%)			Target and Target-to-Source Offsets
Longitude Variable	Longitude			Term	Default Term
Latitude Variable	Latitude			Distribution	Normal
Site/ID (optional)	Site Name			Proxy Table	Please check Supplementary Information files 4 and 7
Smooth Type	Planar			Include target Offset	Yes
Border Correction for Pacific	No			Offset Table	Please check Supplementary Information files 4 and 7
Number of Basis Function	250			Enter Covariates	Yes
Extrapolation Behaviour	Linear			Covariate Table	Title: Time/ Categories: Humans 200 CE; Humans 500 CE; Humans 800 CE/ Numeric Variables: 200; 500; 800
Remove Model Outliers	No			Coordinates & Chronology	No
Remove Data Outliers	No
Restrict Model Area	No
Bayesian Model	Yes			Components
Varying Standard Error	No			Distribution	Normal
Distribution of Date Uncertainty	Normal (sd = 1/4 Width)			Component Table	Please check Supplementary Information files 4 and 7
Number of MCMC Iterations	5000
Number of Burnin Iterations	500
Number of MCMC chains	1			Sources
MCMC Thinning (Keep Every x-th Sample)	10			Observation	Humans 200 CE; Humans 500 CE; Humans 800 CE
Amount of Smoothing	1			Term	Default Term
				Distribution	Normal
Options for results visualization (only specific settings)	Selected options			Proxy	δ13C; δ15N
Time Selection	200; 500; 800			Sources Table	Please check Supplementary Information files 4 and 7
Estimation Type	Mean
Plot Type	Map			Concentrations
Plot Resolution	300			Observation	Humans 200 CE; Humans 500 CE; Humans 800 CE
Center Point Latitude	41.9			Distribution	Normal
Center Point Longitude	12.5			Concentration Table	Please check Supplementary Information files 4 and 7
Radius (km)	100
				Prior Info
				Priors	Please check Supplementary Information files 4 and 7
Step 2: Other Baseline Data
				User Estimates
Please check Supplementary Information files 4 and 7				User Estimates	Added a user estimate in each time-slice for each source contribution (e.g. Wheat). "([source]) * (concentration [source] protein *0.04 + concentration [source] carbohydratesLipids*0.09 (if animal source) or 0.04 (if plant source))

## Sheet: Fig. 8 York and London Density
Step 1: Baseline Modeling				Step 3: Density Modeling
Employed Software	App/Model			Employed Software	App/Model
IsoMemo (beta version 1.9.5)	AverageR			IsoMemo (beta version 1.9.5)	KernelTimeR
Uploaded File(s)	Details			Uploaded File(s)	Details
Data employed for modelling	Stable oxygen and strontium baseline datasets			Data employed for modelling	CIMA and IsoArcH human dataset
Data Selection	File 1: The UK radiogenic strontium baseline by British Geological Survey (Evans et al. 2010)			Data Selection	File 1: Mobile individuals as detected from the previous step
	File 2: The UK stable oxygen enamel phosphate baseline by (Pellegrini et al. 2016)				File 2: Non-mobile individuals as detected from the previous step
					File 3: Total population of mobile and non-mobile individuals
					File 4: IRMS δ13C and δ15N values for bone collagen from human individuals buried in the UK
App/Model options	Selected options
Data Source	Upload File
File Type	xlxs			App/Model options	Selected options
Coordinate format	Decimal Degrees (e.g. "40.466" or "79.982")			Data Source	Upload File
Dependent Variable	87Sr/86Sr [BGS Baseline]; Predicted d18Op [Pellegrini et al. 2016 baseline]			File Type	xlxs
Uncertainty (optional) of Dependent Variable	Blank [BGS baseline]; StdError [Pellegrini et al. 2016 baseline]			Coordinate format	Decimal Degrees (e.g. "40.466" or "79.982")
Longitude Variable	Longitude [Previously Converted]			Date Type	Interval
Latitude Variable	Latitude [Previously Converted]			Mean or Lower Time Point	Min. Year (95%)
Site/ID (optional)	Blank			Standard Deviation or Upper Time Point	Max. Year (95%)
Smooth Type	Planar			Longitude Variable	Longitude
Border Correction for Pacific	No			Latitude Variable	Latitude
Number of Basis Function	250			Presence/Absence Variable (Optional)	Blank
Extrapolation Behaviour	Linear			Weighting Variable (Optional)	Blank
Remove Model Outliers	No			Do k-means clustering	No
Remove Data Outliers	No			Include Dating Uncertainty	Yes
Restrict Model Area	No			Distribution of Date Uncertainty	Normal (sd = 1/4 Width)
Bayesian Model	Yes			Number of Simulations (for ci/se Prediction)	100
Varying Standard Error	No			Restrict Model Area	No
Number of MCMC Iterations	5000			Bandwidth Matrix Type	Correlated
Number of Burnin Iterations	500
Number of MCMC chains	1
MCMC Thinning (Keep Every x-th Sample)	10			Options for results visualization (only specific settings)	Selected options
Amount of Smoothing	1			Estimation Type	Mean
				Show Model Estimates	Yes
Options for results visualization (only specific settings)	Selected options			Min. Value of Range Dependent Variable	Please check the scales in Figure 7
Estimation Type	Mean			Max. Value of Range Dependent Variable	Please check the scales in Figure 7
Show Model Estimates	Yes			Plot Type	Time Course
Min. Value of Range Dependent Variable	Default			Uncertainty Interval Type	1 SEM
Max. Value of Range Dependent Variable	Default			Time Range	1-1500 CE
Restrict Range Dependent Variable	No restriction			Show Nearby Points	No
Terrestrial	Yes			Show Nearby Points unc. Intervals	No
Apply Convex Hull	Yes			Show Nearby Points/Intervals Range in km	0
Mask / Show Output within Range of Points	No			Plot Resolution	300
Display up to Max Standard Error	Max			Center Point Latitude	51.5 [London]; 53.96 [York]
Plot Resolution	300			Center Point Longitude	-0.1 [London]; -1.08 [York]
Batch Estimates	Yes (Click on the button)			Radius (km)	100
Step 2: Detect mobile vs non-mobile individuals
Batch Estimates
Data employed for modelling	CIMA and IsoArcH human dataset
Data Selection	Geographical selection of enamel samples from human individuals for the UK
File Type	xlxs
Longitude Variable	Longitude
Latitude Variable	Latitude
Coordinate Format	Decimal Degrees (e.g. "40.446" or "79.982")
Radius (km)	50
Export File Type	xlxs
Detection of mobile and non-mobile individuals	First, files containing georeferenced modeled stable oxygen and strontium isotopic values were combined. Oxygen values measured on carbonates and reported in the database as such were converted to phosphate measurements (Chenery et al. 2012) [δ18Ophosphate = δ18Ocarbonate * 1.0322 - 9.6849]. Finally, individuals whose isotopic values were falling outside modeled ranges, were considered as mobile …

## Sheet: Fig. 9 Places of Origins
Step 1: Baseline Modeling				Step 3: LocateR Modeling
Employed Software	App/Model			Employed Software	App/Model
IsoMemo (beta version 1.9.5)	AverageR			IsoMemo (beta version 1.9.5)	LocateR
Uploaded File(s)	Details
Data employed for modelling	Stable oxygen and strontium baseline datasets			App/Model options	Selected options
				Data Source	Saved Map
Data Selection	File 1: Stable oxygen (drinking water) world baseline from the International Atomic Energy Agency (Terzer et al. 2013) limited to the following geographical coordinates: Longitude: -52 to 25; Latitude: 51 to 70			Select Maps for Similarity Map	Baseline(s)
	File 2: The UK radiogenic strontium baseline by British Geological Survey (Evans et al. 2010)			Provide data values (Stable Oxygen)	Mean: As reported from the original publication S.d.: 2‰
	File 3: The UK stable oxygen enamel phosphate baseline by Pellegrini et al. 2016			Provide data values (Radiogenic Strontium)	Mean: As reported from the original publication S.d.: 2-sigma values reported from the original publication
				Normalize values	Yes
				Max value equal to 1	Yes
App/Model options	Selected options
Data Source	Upload File
File Type	xlxs
Coordinate format	Decimal Degrees (e.g. "40.466" or "79.982")			Options for results visualization (only specific settings)	Selected options
Dependent Variable	87Sr/86Sr [BGS Baseline]; Predicted d18Op [Pellegrini et al. 2016 baseline]; O18_Ann_val [Terzer et al. 2013 Baseline]			Estimation Type	Mean
Uncertainty (optional) of Dependent Variable	Blank [BGS baseline]; StdError [Pellegrini et al. 2016 baseline]; O18_Ann_err [Terzer et al. 2013 Baseline]			Show Model Estimates	Yes
Longitude Variable	Longitude [Previously Converted]			Min. Value of Range Dependent Variable	0
Latitude Variable	Latitude [Previously Converted]			Max. Value of Range Dependent Variable	100
Site/ID (optional)	Blank			Terrestrial	Yes
Smooth Type	Planar			Show Map Grid	No
Border Correction for Pacific	No			Show Map Scale	Yes
Number of Basis Function	250			Show North Arrow	Yes
Extrapolation Behaviour	Linear			Show Plot Title	No
Remove Model Outliers	No			Show Colour Scale Title	No
Remove Data Outliers	No			Show Colour Scale	Yes
Restrict Model Area	No			Colour Palette	Red-Yellow-Green
Bayesian Model	Yes			Show Data Values in Plot	No
Varying Standard Error	No			Reverse Colours	No
Number of MCMC Iterations	5000			Smooth Colour Transition	No
Number of Burnin Iterations	500			Approximate Number of Colour Levels	4
Number of MCMC chains	1
MCMC Thinning (Keep Every x-th Sample)	10
Amount of Smoothing	1
Options for results visualization (only specific settings)	Selected options
Estimation Type	Mean
Show Model Estimates	Yes
Min. Value of Range Dependent Variable	Default
Max. Value of Range Dependent Variable	Default
Restrict Range Dependent Variable	No restriction
Terrestrial	Yes
Apply Convex Hull	Yes
Mask / Show Output within Range of Points	No
Display up to Max Standard Error	Max
Plot Resolution	300
Step 2: Selection of Relevant Examples
Data Selection	Historical individuals whose mobility is inferred fromarchaeological or historical evidence and who presented stable oxygen/strontium isotopic analysis carried out on the enamel of second or third molars
Individuals	Three Scandinavian individuals from Repton (UK) and one British Pilgrim from Winchester (UK)
Applied Baseline	Stable oxygen (drinking water) world baseline from the International Atomic Energy Agency (Terzer et al. 2013) for the Scandinavian individuals from Repton (UK)
	The UK radiogenic strontium baseline by British Geological Survey (Evans et al. 2010) combined with the UK stable oxygen enamel phosphate baseline by Pellegrini et al. 2016 for the British pilgrim from Winchester (UK)
Oxygen Conversions	From Carbonate to Phosphate (Chenery et al. 2012): [δ18Ophosphate =δ18Ocarbonate *1.0322 - 9.6849] From Phosphate to Drinking Water (Pollard et al. 2011): [δ18Odw = δ18Ophosphate *1.55– 33.49]
